# Supplementary material for: Fidelity of a Motivational Interviewing Intervention for Improving Return to Work for People with Musculoskeletal Disorders
Source: Int J Environ Res Public Health. 2021 Sep 30;18(19):10324. doi: 10.3390/ijerph181910324 (PMC8507704; doi:10.3390/ijerph181910324)
Supplement: Supplementary file 1 [file ijerph-18-10324-s001.zip]

Archive with 1 entries (1 files):
- ijerph-1382470-supplementary.pdf
